# Supplementary material for: Sex-Based Differences in Hemodynamic Response to Anesthesia Type During TAVI and Early Transvalvular Gradient Changes
Source: J Clin Med. 2025 Sep 23;14(19):6693. doi: 10.3390/jcm14196693 (PMC12525419; doi:10.3390/jcm14196693)
Supplement: Supplementary file 1 [file jcm-14-06693-s001.zip]

Archive with 1 entries (1 files):
- jcm-3820506-supplementary.pdf
